# Supplementary material for: Mammarenaviruses depend on endogenous fatty acid synthesis in cell culture systems
Source: J Lipid Res. 2026 Apr 14;67(5):101038. doi: 10.1016/j.jlr.2026.101038 (PMC13199888; doi:10.1016/j.jlr.2026.101038)
Supplement: Supplemental Table 1 — Table of lipid abundances identified through PCA analysis of HILIC-IM-MS data of Mock and LCMV-LASV infected VeroS cells. Statistics: -log10(q value), Two-stage step-up (Benjamini, Krieger, and Yekutieli), FDR = 1%. [file mmc1.csv]

	MOCK	MOCK	MOCK	MOCK	MOCK	MOCK	LCMV-LASV	LCMV-LASV	LCMV-LASV	LCMV-LASV	Avg Mock	Avg LCMV-LASV	Fold Change	Log2FC	-log10(q value)
TG 52:4	472.8275	472.7928	507.6722	450.2656	565.4399	446.3912	4101.956	4417.375	4248.335	3395.162	485.8982	4040.707	8.315953836	3.055881749	8.294
TG 52:3	1579.502	1489.924	1745.554	1633.459	2014.281	1715.251	5127.078	5412.19	5447.984	4169.727	1696.3285	5039.24475	2.970677407	1.570791948	8.294
TG 54:6	108.7804	144.9709	139.3172	62.22415	82.74707	73.79938	2310.329	2814.373	2469.141	2198.238	101.9731833	2448.02025	24.00651004	4.585353781	8.16
TG 54:4	703.8274	678.2752	719.8378	1295.492	1585.04	1353.589	6286.099	7169.967	7010.526	5587.968	1056.010233	6513.64	6.168159923	2.624840171	7.963
TG 56:6	111.1223	134.5907	102.1991	124.4074	155.4243	141.9388	2523.651	3015.988	2858.037	2457.176	128.2804333	2713.713	21.15453565	4.402895113	7.922
TG 56:3	166.7441	156.1632	158.0256	401.7737	505.1685	443.9349	3298.373	3981.167	3804.895	3170.16	305.3016667	3563.64875	11.67254928	3.545047775	7.922
DG 32:1	895.5629	865.9542	912.7419	1211.919	1372.795	1227.322	320.1754	332.636585	344.2107	286.716	1081.049167	320.9346713	0.296873335	-1.752080579	7.922
DG 34:2	552.6174	521.0228	542.919	630.7306	700.645	742.7022	368.236	303.6740237	347.4478	290.9547	615.1061667	327.5781309	0.532555433	-0.908996394	7.922
DG 34:1	23230.52	21018.73	24032.11	12648.99	13498.59	13005.15	41355.48	40192.17375	41087.3	38957.53	17905.68167	40398.12094	2.256162133	1.173870747	7.467
DG 34:2	7770.335	7004.378	8750.986	4538.493	4937.168	4822.941	18834.23	18552.63602	19404.82	17706.25	6304.050167	18624.48401	2.954367988	1.562849535	7.43
DG 36:4	815.9634	867.3255	901.3228	548.6529	633.8959	571.5115	3043.85	3092.291771	3203.857	2864.704	723.112	3051.175693	4.219506373	2.077074233	7.311
DG 38:4	860.5544	984.2707	879.2878	525.3662	512.3392	511.5456	2327.531	2428.468396	2423.785	2177.194	712.2273167	2339.244599	3.284407301	1.715633048	7.3
DG 34:0	9186.294	8214.771	8976.916	5352.742	5931.136	5596.197	14307.87	14178.67026	14505.62	13429.4	7209.676	14105.39007	1.956452698	0.96824023	7.16
MG 16:0	5836.538	5804.905	5961.739	4943.189	4937.51	5094.613	3659.111	3775.165972	3897.339	3648.126	5429.749	3744.935493	0.689706926	-0.53594464	7.124
MG 16:1	6303.496	6496.117	6299.799	4544.124	4928.545	4814.172	2977.442	3040.508258	3274.431	3062.695	5564.3755	3088.769065	0.555097165	-0.84918777	7.1
PC 38:1	1937.05127	2156.095737	2103.507769	1581.123102	1732.197807	1640.396047	5767.537577	6797.759842	7081.856143	5365.625368	1858.395289	6253.194733	3.364835657	1.750536044	7.055
PC-O-32:0	3111.642934	3260.649722	3475.483356	2398.95024	2723.341561	2623.157731	5412.658022	5934.829309	6021.941586	5186.336375	2932.204257	5638.941323	1.923106587	0.943438726	6.829
PC 36:3	5302.699156	5665.007202	5528.84198	3823.338921	3914.061237	3635.531346	10267.27611	10345.81444	10598.19725	9602.337888	4644.913307	10203.40642	2.196683931	1.135327303	6.665
PC 36:1	11354.95761	12477.68433	12272.66473	8229.869823	8938.90658	8264.905416	39405.14794	46310.27123	45427.80349	39550.52005	10256.49808	42673.43568	4.160624351	2.056800038	6.627
PC 38:3	21130.6691	22545.02184	23031.86212	17552.83616	19553.66333	18263.4721	31431.76574	35940.22651	36127.20725	29713.80646	20346.25411	33303.25149	1.63682471	0.71089983	6.627
PC 38:4	1430.581086	1671.02846	1598.141193	722.3840502	797.4789808	700.2379175	3363.173929	3519.216745	3690.155986	3052.08974	1153.308615	3406.1591	2.953380437	1.562367208	6.608
PC 38:3	2279.938698	2611.91104	2536.16212	1606.227302	1727.359525	1588.580535	4426.798101	4756.963419	4967.559968	3946.028466	2058.363203	4524.337489	2.198026802	1.136208978	6.596
PC-O-34:0	6710.677575	7026.18547	7243.548832	5329.848631	6029.664686	5401.637649	9352.00202	9936.91623	10289.80973	8901.283554	6290.260474	9620.002884	1.529348892	0.612917567	6.497
PC 34:1	21900.5728	23257.70882	23292.76415	13922.68977	15253.50309	14071.98319	53841.94631	57559.46636	57524.5513	52403.37861	18616.53697	55332.33565	2.972214206	1.571538094	6.409
PC 36:4	854.3294733	959.4728422	947.6935277	537.2778754	620.0626656	542.6988069	2614.266661	2664.691259	2665.793471	2537.062481	743.5891985	2620.453468	3.524060695	1.817238772	6.272
PC 34:3	16109.4732	17137.7737	16526.01703	11077.56827	11988.76633	11415.83934	29376.20901	30361.25017	31228.68931	28834.09036	14042.57298	29950.05971	2.132804277	1.092751579	6.192
PC 34:2	6912.982436	7197.768707	7172.353691	4849.95498	5079.767746	4842.946421	10599.92395	11086.81373	11240.16678	10409.2426	6009.295664	10834.03677	1.802879634	0.850303081	6.075
PC-O-32:1	21625.69052	23385.32792	23390.86165	18262.42427	20308.18638	17897.41362	13790.15197	15357.52493	15235.8762	13860.53697	20811.65073	14561.02252	0.69965726	-0.515279731	6.075
PC-O-34:1	43868.88575	44227.93387	44737.86322	37176.5331	40702.55184	37706.29908	26800.80416	28667.41839	28732.37474	25418.31749	41403.34448	27404.7287	0.661896498	-0.595322458	5.998
PE-P-40:5	1934.634	2046.817	1828.124	1362.1	1283.133	1174.684	3158.998	3539.52	3274.52	2927.404	1604.915333	3225.1105	2.009520648	1.006851401	5.931
PE 36:1	12239.06	11953.7	12424.67	9892.533	10388.07	10061.28	15305.06	16260.21	15962.21	14472.26	11159.8855	15499.935	1.388897314	0.47393994	5.864
PE-P-38:2	9246.245	9025.61	9238.323	7050.979	7578.447	6982.392	13690.6	14922.79	14278.27	12880.81	8186.999333	13943.1175	1.703080327	0.768146482	5.726
PE 34:0	12219.22	10574.2	11582.39	14066.39	14119.4	14308.88	8480.979	8448.444	8370.499	7943.169	12811.74667	8310.77275	0.648683819	-0.624412644	5.721
PE 38:2	7615.606	7329.012	7940.185	5404.198	5908.222	5658.532	10693.52	11145.31	10873.36	10276.24	6642.625833	10747.1075	1.617900476	0.694122864	5.702
PE-P 32:1	1620.327	1265.356	1431.972	1413.487	1516.861	1534.009	934.6967	933.1434	920.1707	942.9177	1463.668667	932.732125	0.637256331	-0.650054293	5.7
PE 36:3	23680.77	19033.89	23411.96	18734.24	20039.07	19287.96	37122.96	38499.67	38537.15	37154.86	20697.98167	37828.66	1.827649701	0.869989581	5.696
PE 36:3	6795.473	4995.88	7419.038	5456.655	6174.548	5738.622	11391.96	11725.57	11680.68	10759.13	6096.702667	11389.335	1.868113901	0.90158242	5.536
PE 36:0	12853.09	10942.96	13086.56	11377.03	12353.03	11694.31	17301.33	17911.81	16907.78	16070.65	12051.16333	17047.8925	1.414626292	0.50042098	5.536
PE 36:4	5575.212	4204.865	5869.451	4576.521	4942.574	4676.556	10775.81	11166.85	11302.32	10893.56	4974.1965	11034.635	2.21837537	1.149503504	5.536
PE 32:1	2840.317	2130.577	2728.099	2538.452	2781.743	2634.367	1705.992	1695.018	1734.042	1703.493	2608.925833	1709.63625	0.655302741	-0.609766528	5.493
PE 32:1	2857.2558	4352.6	4572.49	3967.18	2878.622	3792.047847	1642.357707	2600.941911	2471.53	1949.887	3736.699275	2166.179155	0.579703903	-0.786611895	5.493
PS 38:0	8100.16	8970.8	9259.1	4968.6	5826.5	4875.231296	5884.459921	6069.964685	6455.9	4659.421	7000.065216	5767.436402	0.82391181	-0.279438173	5.493
PI 38:4	5580.5391	5746.2	5979.41	4494.19	4659.01	4472.288728	15674.28126	14582.72898	13805.4	11721.13	5155.272971	13945.88506	2.705169084	1.435718771	5.436
PG 34:1	30537.654	35540	39114.8	19414.1	19034.97	18478.59721	64973.29993	76055.66545	72710.9	56939.21	27020.0202	67669.76885	2.504430727	1.324482707	5.342
PG 34:2	10824.397	11809	14611.2	6454.17	6382.563	6405.051855	30359.0894	37025.83295	35606.5	27315.17	9414.396976	32576.64809	3.460301087	1.790897575	5.264
PG 36:1	11386.128	12442	13533.1	7091.17	7708.317	6973.676749	20691.67175	23377.99857	22889.5	17759.73	9855.731958	21179.72508	2.148975355	1.103648937	5.095
PG 36:2	19528.384	20893	24514.7	12203.2	13526.22	12366.52094	29968.30381	35568.694	34558.7	25238.35	17172.00416	31333.51195	1.824685789	0.867648053	4.94
PG 36:3	7452.2134	7847.5	9410.02	5036.5	5368.207	5110.104939	21316.52355	23840.29569	24789.5	18533.25	6704.09089	22119.89231	3.299461877	1.722230748	4.874
PG 36:3	4589.583	4487.809	4936.184	4169.709	4554.04	4367.678	6066.748	6148.665	5802.689	6368.555	4517.5005	6096.66425	1.349565816	0.432495337	4.604
PG 36:4	2032.9251	2183.2	2410.62	1319.03	1355.671	1285.606463	7514.393906	8134.224331	8490.85	6757.56	1764.508761	7724.257059	4.377567985	2.130129584	4.317
HC(d18:1/24:1)	4688.541	4826.531	5063.508	2795.605	3531.948	2855.357	7902.401	8826.946	8803.605	7243.937	3960.248333	8194.22225	2.069118288	1.049016124	3.996
HC(d18:2/22:0)	1466.711	1395.419	1488.347	687.4757	857.8523	681.7765	3313.516	3914.509	3836.637	3518.663	1096.263583	3645.83125	3.325688553	1.733653068	2.26
